# Supplementary material for: Effect of Laparoscopic Sleeve Gastrectomy on the Pharmacokinetics of Oral Omeprazole Using a Population Approach
Source: Pharmaceutics. 2022 Sep 20;14(10):1986. doi: 10.3390/pharmaceutics14101986 (PMC9608908; doi:10.3390/pharmaceutics14101986)
Supplement: Supplementary file 1 [file pharmaceutics-14-01986-s001.zip]

Archive with 2 entries (2 files):
- Supplementary Material NONMEM code.pdf
- Supplementary Materials Figure S1.pdf
